# Supplementary material for: A Short-Term Ketogenic Diet Impairs Markers of Bone Health in Response to Exercise
Source: Front Endocrinol (Lausanne). 2020 Jan 21;10:880. doi: 10.3389/fendo.2019.00880 (PMC6985427; doi:10.3389/fendo.2019.00880)
Supplement: Supplementary Table 1 — Individual data for the serum concentrations of bone modeling/remodeling markers (CTX, P1NP and Osteocalcin) in response to strenuous exercise (2 h race walking) and dietary interventions (high carbohydrate and low carbohydrate high fat diets) in elite race walkers. [file Table_1.XLSX]

## Sheet: Sheet1
			Exercise concentrations																																				Area under curve (Pre-ex to EX3)									Bone turnover ratio (PINP:CTX) concentrations
			Baseline												Adapt												Restoration												Baseline			Adapt			Restoration			Baseline
Subject	Diet	Camp	CTX T0	OC T0	PINP T0	CTX T120	OC T120	PINP T120	CTX EX0	OC EX0	PINP EX0	CTX EX3	OC EX3	PINP EX3	CTX T0	OC T0	PINP T0	CTX T120	OC T120	PINP T120	CTX EX0	OC EX0	PINP EX0	CTX EX3	OC EX3	PINP EX3	CTX T0	OC T0	PINP T0	CTX T120	OC T120	PINP T120	CTX EX0	OC EX0	PINP EX0	CTX EX3	OC EX3	PINP EX3	CTX T1_auc	PINP T1_auc	OC T1_auc	CTX T2_auc	PINP T2_auc	OC T2_auc	CTX T3_auc	PINP T3_auc	OC T3_auc	PINP:CTX T0_T1	PINP:CTX T120_T1
S2	LCHF	2	0.280088	12.4393	46.0698	0.120266	11.5129	44.2508	0.133195	13.1942	48.9776	0.130409	10.6215	48.8959	0.314383	7.60146	39.445	0.136198	7.25035	36.9564	0.249933	9.05496	39.8911	0.17503	6.08811	37.2198													0.129773	48.0077	12.0861	0.204715	38.5028	7.80398				164.483	367.941
S5	HCHO	3	1.4041	30.2125	117.988	0.661103	26.1855	116.765	0.489543	31.054	117.819	0.42593	22.4663	133.663	1.21346	30.9623	132.371	0.601166	27.3145	123.542	0.490492	11.1454	61.8718	0.439284	24.5559	144.42	1.21948	32.3978	129.61	0.67793	27.5972	119.551	0.448397	30.6923	120.168	0.520168	27.636	134.794	0.504771	122.362	27.504	0.497264	98.9701	18.4024	0.515835	124.432	29.1564	84.0313	176.621
S6	LCHF	1	0.455393	15.2182	76.2424	0.118505	14.7033	70.4295	0.124311	16.5917	83.0634	0.248309	11.5804	78.2299	0.497088	8.49205	56.0871	0.211848	7.7211	51.9887	0.277971	11.1099	55.8961	0.182761	6.8632	56.1951													0.160349	79.0866	14.7106	0.236183	55.2043	9.15814				167.421	594.317
S6	LCHF	3	0.538572	16.6461	84.4032	0.190984	15.1648	78.0733	0.148392	18.9024	89.4666	0.353927	17.2618	91.1833	0.570329	9.71303	70.1351	0.316462	8.98051	61.0906	0.607341	12.9893	73.7458	0.306795	9.16378	62.5144	0.644041	10.4429	60.8274	0.327674	9.3287	57.1638	0.271229	11.3943	56.1185	0.17184	8.53317	58.0144	0.21857	87.703	17.6627	0.459002	67.8454	11.0399	0.252701	56.8963	10.1228	156.716	408.796
S8	HCHO	2	0.606635	20.3365	70.2423	0.1893	17.8545	72.377	0.440176	28.6942	78.9965	0.398624	17.7043	74.782	0.638841	22.5319	79.6711	0.212576	23.9131	83.429	0.353442	31.2524	93.099	0.478993	25.0204	91.8525													0.377535	76.4082	23.2293	0.362934	90.791	27.9149				115.79	382.34
S8	LCHF	1	0.65937	19.3578	70.9884	0.241241	17.5544	78.7304	0.38656	21.9615	84.1608	0.508039	18.9248	83.115	0.74444	13.268	67.5171	0.280059	12.2793	68.7581	0.400234	15.502	69.0032	0.30797	10.0599	68.2251													0.39394	82.761	20.1691	0.34852	68.7207	13.2248				107.661	326.356
S9	HCHO	2	0.647986	19.382	71.4407	0.254508	17.4277	68.3759	0.391876	29.4253	80.0661	0.23927	19.8898	79.8734	0.678061	18.789	72.9079	0.225455	18.1737	63.5133	0.397814	26.7179	78.7834	0.376475	20.0518	92.377													0.318621	77.6702	24.1651	0.35694	79.8075	23.0092				110.25	268.659
S9	LCHF	1	0.694955	21.5751	107.887	0.248631	18.0727	75.3872	0.249073	23.6694	89.1493	0.299644	18.096	89.216	0.741709	15.1481	78.2706	0.365085	11.6817	62.5241	0.607469	21.8714	92.9557	0.39107	12.7165	72.4501													0.264156	86.4169	20.878	0.494072	80.7177	17.087				155.244	303.209
S11	LCHF	1	0.658491	23.371	78.4675	0.206383	21.4945	68.0847	0.164977	24.8055	78.9749	0.215952	21.8063	83.0707	0.52928	15.2435	76.3585	0.158844	12.8936	65.6593	0.128044	15.8013	82.603	0.103868	11.1505	74.9726													0.188551	78.0256	23.2435	0.126951	76.9251	13.8245				119.163	329.895
S14	HCHO	2	0.649		88.63	0.259			0.534445	21.7435	70.1501	0.27683	14.2453	65.8344	0.590883	16.5163	78.5207	0.235949	17.6837	80.7567	0.331917	23.0493	88.8913	0.327471	18.4023	89.9277													0.402071			0.31139	87.5753	20.5821				136.564
S18	LCHF	2	0.729231	14.4589	80.786	0.285337	14.8608	76.6021	0.660522	29.8897	87.6791	0.28475	17.9642	81.7811	1.20786	11.2679	67.8389	0.881359	12.1322	70.6483	0.891843	18.4938	69.8261	0.593268	11.0498	67.5341													0.472753	83.6943	23.3063	0.800174	69.303	14.9883				110.782	268.462
S21	LCHF	2	0.50234	22.0786	86.1657	0.107645	18.8109	74.2251	0.316645	27.4935	82.7018	0.278299	18.1852	85.0215	0.884154	19.6134	81.4362	0.453985	17.3612	73.4237	0.814827	23.3425	86.9383	0.636842	16.4891	85.2559													0.263341	81.7024	22.9645	0.689263	83.7307	20.0902				171.529	689.536
S24	HCHO	2	0.685666	15.9684	63.3051	0.49826	14.1141	61.8084	0.460665	19.3571	66.1682	0.354947	14.835	64.307	0.514196	19.7899	81.1051	0.22355	15.6656	66.1859	0.222328	22.2983	92.8933	0.276936	18.3076	85.6508													0.436469	64.7379	16.9519	0.238955	85.3791	19.7745				92.3264	124.049
S24	HCHO	3	0.484096	17.2363	55.0215	0.323833	15.7706	49.9704	0.24591	15.1653	49.7202	0.296781	10.884	58.1487	0.495111	19.5948	79.0232	0.288519	18.5064	68.4201	0.172474	19.9246	72.6922	0.362873	16.7819	84.0674	0.386003	18.4663	82.2511	0.256995	17.8848	76.8049	0.176001	19.1815	84.3421	0.306747	8.69676	79.1785	0.276756	52.2988	14.002	0.252803	75.2504	18.6982	0.231423	81.2856	15.7767	113.658	154.309
S25	LCHF	2	1.10553	16.8373	77.3314			80.2638			99.7102	0.51636	14.7054	72.9874	1.07291	9.72572	76.936	0.495355	8.38852	62.2732	1.07204	13.3293	84.5687	0.443035	8.0895	80.2514														87.8041		0.768002	78.8144	10.7692				69.9495
S26	HCHO	2	0.494604	19.6515	85.2103	0.182314	16.8574	91.3431	0.386779	24.3074	99.6713	0.267137	17.1482	95.8241	0.791842	29.6067	104.239	0.294323	19.5714	99.3689	0.455662	31.5606	115.737	0.420294	23.3086	102.065													0.309993	96.8515	20.6697	0.412784	108.362	26.6871				172.28	501.021
S27	HCHO	2	0.531057	14.2774	88.5845	0.262914	12.7203	82.4475	0.290931	14.0627	80.0297	0.300872	11.6759	97.1064	0.93801	16.1006	77.7017	0.389091	13.8633	70.4525	0.376746	14.9691	72.0734	0.418429	11.9772	84.3212													0.28831	85.6363	13.0782	0.39172	75.4236	13.8504				166.808	313.591
s41	LCHF	3	0.503136	14.6315	70.8764	0.270951	12.0641	60.1206	0.229569	16.8598	68.3212	0.313667	14.9082	69.3429	0.520302	9.83071	66.5868	0.377442	8.43646	52.8017	0.518963	14.4596	66.2758	0.222505	9.38972	66.9998	0.595791	9.42762	61.1087	0.346318	10.9174	62.5962	0.281775	11.0651	59.3764	0.286871	5.33893	6.42567	0.263075	66.9876	15.3152	0.401721	63.7982	11.734	0.296212	44.1351	9.31771	140.869	221.887
s42	LCHF	3	0.7631	18.3953	91.6921	0.346531	17.4887	88.3442	0.538247	24.3045	82.085	0.532598	15.734	95.5372	0.658074	11.3716	76.5019	0.550523	9.54411	64.4071	1.05159	14.5206	47.7275	0.281089	8.28685	57.2418	0.627553	8.52365	65.7776	0.344967	11.1334	64.4904	0.296905	10.2796	51.8368	0.194526	9.93535	65.7395	0.498209	87.3725	20.3702	0.720227	53.9177	11.6552	0.275804	58.5383	10.3471	120.157	254.938
s43	LCHF	3	0.465736	8.25046	64.0009	0.179018	11.5481	54.0922	0.194115	18.4062	64.7823	0.262756	18.5293	73.0573	0.57299	12.3708	57.3793	0.305696	12.0675	55.7255	0.531389	16.29	62.0948	0.339906	13.0041	76.1257	0.828087	14.4083	56.5376	0.351475	13.7629	54.9868	0.282196	14.7773	63.4617	0.166813	12.9994	74.2314	0.211688	65.1267	17.0715	0.428805	65.0302	14.4598	0.261437	64.9976	14.041	137.419	302.161
s46	HCHO	3	0.701704	25.4948	75.3298	0.398121	17.8037	63.52	0.611005	30.5445	52.0572	0.301856	20.7178	56.3387	0.641732	22.705	78.8154	0.41812	22.3351	73.7393	0.509019	9.3702		0.405628	22.3585	79.3346	0.540161	22.3283	76.4128	0.326668	20.6051	78.1542	0.499642	32.4649	87.1615	0.377787	22.4293	83.8382	0.475683	55.6342	25.0483	0.459822		15.8597	0.428491	84.363	27.0822	107.353	159.55
s50	HCHO	3	0.704157	18.3669	117.794	0.284179	16.7935	96.3142	0.490279	21.3587	109.822	0.410929	15.9227	109.052	0.881642	25.5418	105.322	0.520701	23.5462	110.197	0.266675	24.2923	114.674	0.464572	23.8694	132.057	0.877155	23.4008	122.238	0.510528	21.5395	107.119	0.279666	27.1866	113.121	0.310997	23.3015	123.365	0.425254	106.889	18.8148	0.376849	118.994	24.0162	0.335237	114.994	24.8917	167.284	338.92
S53	LCHF	3	0.408241	15.1448	56.8327	0.163847	13.7575	51.9948	0.256995	16.945	51.7735	0.214771	14.3516	58.6617	0.616367	10.8329	53.6465	0.437697	11.0298	49.2484	0.532938	7.17068	9.73551	0.352185	11.3078	52.8266	0.722392	12.8581	48.1268	0.248487	11.8547	47.0713	0.313109	14.9409	49.6621	0.339025	10.666	53.2218	0.225698	53.8842	15.5295	0.459664	30.5654	9.18363	0.307959	50.2118	13.0412	139.214	317.337
s54	LCHF	3	0.381745	9.73017	70.5421	0.173263	8.53441	65.406	0.230988	9.98023	73.8358	0.231764	8.78582	70.6458	0.544237	7.25042	52.7941	0.399134	7.16504	45.6074	0.635007	9.64936	51.165	0.178152	5.93427	42.4294	0.404129	7.51788	51.3676	0.21873	7.13479	51.7315	0.532374	9.1651	51.2598	0.320286	7.22296	52.6015	0.219676	71.1928	9.33274	0.450776	47.4328	8.03797	0.406019	51.7566	8.17639	184.789	377.495
s55	LCHF	3	0.916174	17.1732	151.377	0.523038	16.3716	138.452	0.832857	22.3462	134.184	0.361416	16.2074	131.126	1.25404	13.314	101.313	1.02383	13.4391	93.0961	1.37268	19.5496	91.93	0.823711	13.6298	108.583	1.31281	15.8382	97.5894	0.580375	9.55897	66.1498	0.668679	12.7248	38.5626	0.333287	12.596	110.017	0.629461	134.12	19.3096	1.13822	97.1592	16.5516	0.5504	65.5164	12.053	165.227	264.708
s56	LCHF	3	0.437157	14.814	83.0659	0.227347	14.759	77.9498	0.215966	21.4971	84.0951	0.18159	15.3329	89.9028	0.5302	9.4971	60.3306	0.473804	9.7367	69.0473	0.66198	13.093	60.931	0.240327	7.12446	61.7284	0.576538	11.0609	62.573	0.346443	8.79445	60.2753	0.267883	12.4445	51.2963	0.140446	10.4935	83.9542	0.207929	84.6084	18.3002	0.497849	62.7934	10.6312	0.245364	62.8895	11.1292	190.014	342.866
s58	LCHF	3	0.377087	7.54846	43.1171	0.175521	8.48095	46.6676	0.240976	13.8226	44.6876	0.254765	8.53705	48.4114	0.488908	7.38161	40.7616	0.424763	6.80971	47.505	0.540565	7.48944	21.4784	0.340035	7.65349	46.3209	0.474311	8.9945	44.1203	0.242125	7.28084	42.4121	0.2708	10.9067	40.0608	0.138481	7.99361	43.5076	0.232022	46.2007	11.1686	0.457245	34.1365	7.40271	0.22537	41.5651	9.30761	114.343	265.881
s62	HCHO	3	1.34575	43.012	105.167	0.587783	38.7925	95.6207	0.991194	34.8098	107.003	0.780055	37.5261	98.7964	1.37989	44.6326	144.121	0.873528	46.6329	124.913	0.616483	24.3845	114.883	0.659587	35.6385	122.171	1.34587	51.7972	130.978	0.726859	50.3791	116.312	0.622229	72.3885	148	0.853245	47.6113	130.617	0.84717	102.264	36.4212	0.680823	119.075	32.2104	0.71246	136.448	60.5535	78.1474	162.68
s63	HCHO	3	0.389202	14.8856	54.9608	0.18881	11.5029	52.9988	0.106786	12.3976	49.5793	0.190983	10.9869	51.5806	0.489722	12.9631	55.7553	0.337858	15.3212	60.0471	0.132764	14.2365	52.3027	0.200188	15.0682	67.5378	0.459848	11.7892	54.0385	0.221255	12.6783	50.1694	0.156553	14.9903	62.7683	0.259259	13.4365	60.1163	0.14845	50.8636	11.7955	0.19401	58.4221	14.7029	0.200305	59.4529	14.0618	141.214	280.7
s64	HCHO	3	0.287017	14.6394	48.4776	0.146626	13.4954	47.6625	0.127211	13.8224	46.2035	0.0662425	9.99287	46.2051	0.37802	15.4487	44.9968	0.131624	15.1541	39.8241	0.09384	6.31359	15.1566	0.0705005	4.08469	2.02252	0.493892	14.5694	39.7943	0.231084	15.66	38.8442	0.17009	17.9612	40.181	0.124512	4.92889	7.74754	0.112804	46.4958	12.6081	0.094395	16.1499	7.41303	0.168616	30.1836	13.5913	168.902	325.061
s65	HCHO	3	0.574844	18.4574	87.6009	0.283926	19.628	84.3885	0.45417	25.0853	82.0102	0.109322	15.1048	80.7773	0.575348	20.6196	98.3102	0.285806	20.8104	89.919	0.441511	23.7252	93.7765	0.337519	10.1856	77.3818	0.565263	18.7932	106.325	0.218755	17.3269	89.7847	0.268771	20.8967	98.3748	0.351188	7.44428	40.8171	0.316666	82.116	20.9997	0.379173	88.0866	19.0804	0.283493	79.3895	16.147	152.391	297.22
s67	LCHF	3	0.410311	10.4143	54.5584	0.179683	11.2227	58.3624	0.283864	16.9206	51.5571	0.273018	11.1316	54.8087	0.56787	9.32546	48.4327	0.533535	7.64632	41.9292	0.991165	16.5124	46.2612	0.305553	9.28811	46.936	0.544284	8.14186	48.3768	0.29249	6.90349	44.7137	0.262131	10.0333	46.9064	0.178202	7.9661	50.9543	0.259774	53.8936	14.0443	0.693955	45.5972	12.5719	0.243025	47.6822	8.78717	132.968	324.807
[truncated: 13 more columns]
